# Supplementary material for: Divergent strigolactones or karrikins signaling is mediated by preferred AtD14/KAI2-MAX2-SMXL complex targeting specific SMXL domains
Source: iScience. 2026 Jun 1;29(6):116062. doi: 10.1016/j.isci.2026.116062 (PMC13233607; doi:10.1016/j.isci.2026.116062)
Supplement: Table S1. Primers used in this study [file mmc2.xlsx]

## Sheet: Sheet1
Table . Primers used in this study
Primer Name	Primer Sequence (5'-3')	Purpose	Vector
SMAX1 Pro-F	ATGATTACGAATTCGAGCTCAAAGTAGATTTATTTTGTATTATA	Cloning	pCambia1300-SMAX1::-GFP
SMAX1 Pro-R	TAAGACTAGTTGCAGGTACCTCGTTCTTCGTTTACTTC	Cloning	pCambia1300-SMAX1::-GFP
SMXLχ117-p1300-F	CGGAGCTAGCTCTAGAATGAGAGCTGGTCTGTCCAC	Cloning	pCambia1300-SMAX1::SMXLχ117-GFP
SMXLχ117-p1300-R	CCCTTGCTCACCATGGCGATTACTTCGACACGTGCCG	Cloning	pCambia1300-SMAX1::SMXLχ117-GFP
SMAX1D1M-610-R	CTTGAACAGGTCGATGTCCA	Cloning	pCambia1300-SMAX1::SMXLχ117-GFP
SMXL-017-F	TGGACATCGACCTGTTCAAGTCTCTGCGTGAACTG	Cloning	pCambia1300-SMAX1::SMXLχ117-GFP
SMXLχ117-p1300-F	CGGAGCTAGCTCTAGAATGAGAGCTGGTCTGTCCAC	Cloning	pCambia1300-SMAX1::SMXLχ171-GFP
SMXLχ171-p1300-R	CCCTTGCTCACCATGGCCACAGCCAGGGTGATGG	Cloning	pCambia1300-SMAX1::SMXLχ171-GFP
SMAX1N-158-R	CTTCACAGCAGGGGAAGAAA	Cloning	pCambia1300-SMAX1::SMXLχ171-GFP
SMXL-170-F	TTTCTTCCCCTGCTGTGAAGCTGGATGTGCTGCAT	Cloning	pCambia1300-SMAX1::SMXLχ171-GFP
SMAX1D2-611-F	AAGCTGCTGAAGGGTATGAC	Cloning	pCambia1300-SMAX1::SMXLχ171-GFP
SMXL-071-R	GTCATACCCTTCAGCAGCTTCTTAAAATCTTTGC	Cloning	pCambia1300-SMAX1::SMXLχ171-GFP
M2-D14-F	AGAAAGGTGGCGGCCGCTATGAGTCAACACAACATCTTAGAA	Cloning	pBrdge-M1-ASK1-MAX2-M2-D14
M2-D14-R	CGGGCTAATGCGGCCGCTCACCGAGGAAGAGCTCG	Cloning	pBrdge-M1-ASK1-MAX2-M2-D14
M2-KAI2-F	AGAAAGGTGGCGGCCGCTATGGGTGTGGTAGAAGAAGCTC	Cloning	pBrdge-M1-ASK1-MAX2-M2-KAI2
M2-KAI2-R	CGGGCTAATGCGGCCGCTCACATAGCAATGTCATTACGAATG	Cloning	pBrdge-M1-ASK1-MAX2-M2-KAI2
SMXL7ΔRGKT-F	GTCTTGACGATAGATTCGTTGTTGATTACATTGCTGGCG	Cloning	pGADT7-SMXL7ΔRGKT
SMXL7ΔRGKT-R	CGAATCTATCGTCAAGACTGTCTTGTGACTTGA	Cloning	pGADT7-SMXL7ΔRGKT
SMAX1ΔRGKT-F	TAACTCCTCCTTCGCTCTGGACAAGATCGCTGAGA	Cloning	pGADT7-SMAX1ΔRGKT
SMAX1ΔRGKT-R	AGAGCGAAGGAGGAGTTACCATCACCAGCGTCT	Cloning	pGADT7-SMAX1ΔRGKT
SMXLχ711-AD-F	GGAGGCCAGTGAATTCATGCCAACTCCGGTTACCACTGC	Cloning	pGADT7-SMXLχ711
SMXLχ711-AD-R	CGAGCTCGATGGATCCTCACACAGCCAGGGTGATGG	Cloning	pGADT7-SMXLχ711
SMXLχ171-AD-F	GGAGGCCAGTGAATTCATGAGAGCTGGTCTGTCC	Cloning	pGADT7-SMXLχ171
SMXLχ711-AD-R	CGAGCTCGATGGATCCTCACACAGCCAGGGTGATGG	Cloning	pGADT7-SMXLχ171
SMXLχ171-AD-F	GGAGGCCAGTGAATTCATGAGAGCTGGTCTGTCC	Cloning	pGADT7-SMXLχ117
SMXLχ117-AD-R	CGAGCTCGATGGATCCTCAGATTACTTCGACACGTGC	Cloning	pGADT7-SMXLχ117
SMXL7N-AD-F	GGAGGCCAGTGAATTCATGCCGACACCAGTAACC	Cloning	pGADT7-SMXL7 N
SMXL7N-AD-R	CGAGCTCGATGGATCCTCAGGTGCTTCTAAACCCGGC	Cloning	pGADT7-SMXL7 N
SMXL7D1M-AD-F	GGAGGCCAGTGAATTCGACATTAAACTCGACGTGCTTC	Cloning	pGADT7-SMXL7 D1M
SMXL7D1M-AD-R	CGAGCTCGATGGATCCTCATGGTTCTTGGTTCTTCGATGC	Cloning	pGADT7-SMXL7 D1M
SMXL7D2-AD-F	GGAGGCCAGTGAATTCAGCACACCAGTATCAGTTGAAAGG	Cloning	pGADT7-SMXL7 D2
SMXL7D2-AD-R	CGAGCTCGATGGATCCTCAGATCACTTCGACTCTCGCC	Cloning	pGADT7-SMXL7 D2
SMXL7ΔRGKT-F	GTCTTGACGATAGATTCGTTGTTGATTACATTGCTGGCG	Cloning	pGADT7-SMXL7 D2ΔRGKT
SMXL7ΔRGKT-R	CGAATCTATCGTCAAGACTGTCTTGTGACTTGA	Cloning	pGADT7-SMXL7 D2ΔRGKT
SMXLχ171-AD-F	GGAGGCCAGTGAATTCATGAGAGCTGGTCTGTCC	Cloning	pGADT7-SMAX1 N
SMAX1N-AD-R	CGAGCTCGATGGATCCTCAGGATTGCACGGAGGAAGC	Cloning	pGADT7-SMAX1 N
SMAX1D1M-AD-F	GGAGGCCAGTGAATTCGGTGTGTCCAAGAACGATGACG	Cloning	pGADT7-SMAX1 D1M
SMAX1D1M-AD-R	CGAGCTCGATGGATCCTCACTTGAACAGGTCGATGTCC	Cloning	pGADT7-SMAX1 D1M
SMAX1D2-AD-F	GGAGGCCAGTGAATTCTCCGAGAAGGCTGGTGATGTG	Cloning	pGADT7-SMAX1 D2
SMAX1D2-AD-R	CGAGCTCGATGGATCCTCACACAGCCAGGGTGATGG	Cloning	pGADT7-SMAX1 D2
SMAX1ΔRGKT-F	TAACTCCTCCTTCGCTCTGGACAAGATCGCTGAGA	Cloning	pGADT7-SMAX1 D2ΔRGKT
SMAX1ΔRGKT-R	AGAGCGAAGGAGGAGTTACCATCACCAGCGTCT	Cloning	pGADT7-SMAX1 D2ΔRGKT
